# Supplementary material for: Nitrogen Doped Porous Biochar/β-CD-MOFs Heterostructures: Bi-Functional Material for Highly Sensitive Electrochemical Detection and Removal of Acetaminophen
Source: Molecules. 2023 Mar 7;28(6):2437. doi: 10.3390/molecules28062437 (PMC10054116; doi:10.3390/molecules28062437)
Supplement: Supplementary file 1 [file molecules-28-02437-s001.zip]

Archive with 1 entries (1 files):
- molecules-2196222-supplementary.pdf
